# Supplementary material for: Maturation of Eupyrene Sperm upon Ejaculation Is Influenced by a Male Accessory Gland-Derived Serine Protease in Grapholita molesta
Source: Insects. 2025 Jul 30;16(8):782. doi: 10.3390/insects16080782 (PMC12386725; doi:10.3390/insects16080782)
Supplement: Supplementary file 1 [file insects-16-00782-s001.zip]

Archive with 1 entries (1 files):
- insects-3726511-supplementary.pdf
